# Supplementary material for: Lyl-1 regulates primitive macrophages and microglia development
Source: Commun Biol. 2021 Dec 9;4:1382. doi: 10.1038/s42003-021-02886-5 (PMC8660792; doi:10.1038/s42003-021-02886-5)
Supplement: Supplementary file 4 — Supplementary Data 1 [file 42003_2021_2886_MOESM4_ESM.xlsx]

## Sheet: Figure 1
	Fig.1a left: Clonogenic potential of E8 OrgD1-YS cells: production of M-progenitors in WT, Lyl-1WT/LacZ and Lyl-1LacZ/LacZ OrgD1-YS.				Fig.1a right: Distribution of EMP and GM in WT, Lyl-1WT/LacZ and Lyl-1LacZ/LacZ E8 OrgD1-YS.							Fig.1c: Clonogenic potential of E8 -YS cells: production of M-progenitors in WT, Lyl-1WT/LacZ and Lyl-1LacZ/LacZ E8-YS.
	WT E8 OrgD1-YS	Lyl-1WT/LacZ E8 OrgD1-YS	Lyl-1LacZ/LacZ E8 OrgD1-YS		GM			EMP
					WT E8 OrgD1-YS	Lyl-1WT/LacZ E8 OrgD1-YS	Lyl-1LacZ/LacZ E8 OrgD1-YS	WT E8 OrgD1-YS	Lyl-1WT/LacZ E8 OrgD1-YS	Lyl-1LacZ/LacZ E8 OrgD1-YS		WT E8-YS	Lyl-1WT/LacZ E8-YS	Lyl-1LacZ/LacZ E8-YS
	7.77	9.17	11.54		50.49	45.87	50.00	28.16	32.11	24.04		0.544	0.667	1.167
	4.55	18.29	12.28		48.18	50.00	50.88	26.36	21.95	27.19		0	1.733	0.933
	14.93	14.08	22.00		47.76	50.7	42.00	26.87	25.35	20.00		0	2.467	3.333
			20.48				34.94			30.12		2.095238		1.301587
			28.21							15.38
	Fig.1e: Myb expression level in MF progenitors sorted from WT E9-YS, WT and Lyl-1WT/LacZ E10-YS, and from FDG/Lyl-1 positive and negative fractions of MF progenitors from Lyl-1WT/LacZ E10-YS.
	E12 WT FL LSK	E10 Lyl-1WT/LacZ YS FDG-	E10 Lyl-1WT/LacZ YS FDG+	E9 WT YS
	0.1536107	0.1686301	-0.780911	-1.303395
	0.4412312	0.1867976	-0.494041	-1.417931
	0.6196789
	Fig.1f: Characterization of the cell types produced by sorted myeloid progenitors from WT and Lyl-1WT/LacZ E9-YS and E10-YS, and by FDG/Lyl-1+ and FDG/Lyl-1- fractions of myeloid progenitors from E10 Lyl-1WT/LacZ YS.
	Macrophagic progenitors					Granulocytic progenitors					Granulomonocytic progenitors
	E9 Wild type	E9 Lyl-1WT/LacZ	E10 Lyl-1WT/LacZ FDG+	E10 Lyl-1WT/LacZ FDG-	E10 Wild type	E9 WT	E9 Het	E10 Het FDG+	E10 Het FDG-	E10 WT	E9 WT	E9 Het	E10 Het FDG+	E10 Het FDG-	E10 WT
	100	100	100	63.64	46.67	0	0	0	18.18	26.67	0	0	0	18.18	26.67
	100	91.67	100	66.67	40	0	0	0	0	20	0	8.33	0	33.33	40
	92.31	100	90	63.64	41.18	0	0	10	9.09	35.29	7.69	0	0	27.27	23.53
	94.74	91.67	92.31	69.23	56.25	0	0	0	15.38	25	5.26	8.33	7.96	15.38	18.75
	100	91.43	88.24	66.67	50	0	2.86	0	6.67	20	0	5.71	11.76	26.67	30
	92.31	91.66	90.91	62.5	63.63	0	4.17	0	18.75	27.27	7.69	4.17	9.09	18.75	36.36
	92.86	92.59	95	58.33	56.56	0	3.7	0	16.67	22.22	7.69	3.7	5	25	22.22
			84.21	64	41.67			5.26	12	33.33			10.53	24	25
			81.82		62.5			4.55		12.5			13.64		25
			100		66.67			0		0			0		33.33
			88.89		55.56			0		0			11.11		44.44
			91.67		75			0		0			8.33		25
					55.56					0					44.44
					61.54					7.69					30.77
					61.54					15.38					23.08
																																Granulomonocytic
																																0	0	7.69	5.26	0	7.69	7.69
																																0	8.33	0	8.33	5.71	4.17	3.7
																																0	0	0	7.96	11.76	9.09	5	10.53	13.64	0	11.11	8.33
																																18.18	33.33	27.27	15.38	26.67	18.75	25	24
																																26.67	40	23.53	18.75	30	36.36	22.22	25	25	33.33	44.44	25	44.44	30.77	23.08

## Sheet: Figure 2
	Fig. 2c: Relative expression levels of Gata1 and Spi1/PU.1. indicated by their relative Transcripts Per Million kilo-bases
	Spi1/PU.1				Gata1
	E9 Wild type	E9 Lyl-1LacZ/LacZ	E10 Wild type	E10 Lyl-1WT/LacZ	E9 Wild type	E9 Lyl-1LacZ/LacZ	E10 Wild type	E10 Lyl-1WT/LacZ
	190.884	200.02	161.446	188.299	12.4482	10.4297	35.2465	33.2279
	228.831	105.198	140.763	177.216	9.43357	5.69283	21.8367	40.5655
	230.876	233.186	196.997	182.601	11.1785	9.77062	24.6731	42.1877
	225.398	244.933	176.185	186.689	8.44985	11.9384	41.3386	34.5946

## Sheet: Figure 3
	Fig.3a: Relative expression levels of the CD41 coding gene Itg2b in WT and Lyl-1LacZ/LacZ M-progenitors at E9			Fig.3b: Relative expression levels of TF regulating hematopoietic progenitor emergence in WT and Lyl-1LacZ/LacZ M-progenitors at E9
	Itga2b/CD41			Lyl-1		Tal1		Lmo2		Runx1
	E9 Wild type	E9 Lyl-1LacZ/LacZ		E9 Wild type	E9 Lyl-1LacZ/LacZ	E9 Wild type	E9 Lyl-1LacZ/LacZ	E9 Wild type	E9 Lyl-1LacZ/LacZ	E9 Wild type	E9 Lyl-1LacZ/LacZ
	7699.36	11745.64		5236.89	1160.67	4317.31	5414.12	9754.03	8188.31	17620.65	16449.6
	7640.57	13120.65		5983.15	1092.73	4201.88	5893.42	9376.1	8034.34	17898.57	12156.32
	8290.28	13616.63		5964.65	1390.54	4445.92	4727.82	9444.48	9535.36	16292.53	16782.09
	7912.73	10800.81		6154.92	946.73	4074.58	4778.48	10094.58	8856.37	15876.86	16170.89

## Sheet: Figure 4
	Fig.4a left: Distribution of the whole M population from E10-YS				Fig.4a right: Distribution of A1-A2 and A3 M subsets in E10-YS from Cx3cr1WT/GFP:Lyl-1WT/WT, Cx3cr1WT/GFP:Lyl-1WT/LacZ and Cx3cr1WT/GFP: Lyl-1LacZ/LacZ embryos.
	% CD45+ Cx3cr1WT/GFP MF				A1			A2			A3
	E10 Cx3cr1WT/GFP: Lyl-1WT/WT	E10 Cx3cr1WT/GFP: Lyl-1WT/LacZ	E10 Cx3cr1WT/GFP: Lyl-1LacZ/LacZ		E10 Cx3cr1WT/GFP: Lyl-1WT/WT	E10 Cx3cr1WT/GFP: Lyl-1WT/LacZ	E10 Cx3cr1WT/GFP: Lyl-1LacZ/LacZ	E10 Cx3cr1WT/GFP: Lyl-1WT/WT	E10 Cx3cr1WT/GFP: Lyl-1WT/LacZ	E10 Cx3cr1WT/GFP: Lyl-1LacZ/LacZ	E10 Cx3cr1WT/GFP: Lyl-1WT/WT	E10 Cx3cr1WT/GFP: Lyl-1WT/LacZ	E10 Cx3cr1WT/GFP: Lyl-1LacZ/LacZ
	3.87	3.63	2.18		48.6	46.4	51.3	16.2	17.1	9.91	17.0	21.3	16.5
	2.72	3.74	3.94		49.7	45.3	49.7	13.9	17.2	11.6	15.7	22.4	15.9
	2.18	3.2	2.53		44.3	58.0	53.7	16.3	13.8	9.91	25.1	11.6	20.1
	2.58	2.69	3.8		41.5	53.7	47.9	15.5	14.7	12.0	21.3	12.2	18.0
	1.22	9.8	3.52		51.7	52.0	57.4	13.9	15.7	10.2	20.0	14.8	12.1
	1.79		3.04		46.6		59.6	17.9		9.66	18.8		11.2
	2.02				48.6			17.1			13.0
	1.9				45.6			14.5			23.3
	2.13				41.7			15.7			29.8
	2.24				42.2			11.4			32.4
	2.08				43.9			14.7			23.2
	3.38				47.9			15.6			20.5
	Fig. 4c: Relative expression levels of hematopoietic markers in WT and Lyl-1LacZ/LacZ M-progenitors at E9									Fig. 4d right: Relative expression of Irf8 in WT and Lyl-1LacZ/LacZ M-progenitors at E9
	Ptprc/CD45		Csf1r		Itgam/CD11b		CD33
	E9 Wild type	E9 Lyl-1LacZ/LacZ	E9 Wild type	E9 Lyl-1LacZ/LacZ	E9 Wild type	E9 Lyl-1LacZ/LacZ	E9 Wild type	E9 Lyl-1LacZ/LacZ		E9 Wild type	E9 Lyl-1LacZ/LacZ
	8692.24	5853.87	8183.59	4223.04	6187.8	2477.59	2511.33	825.71		4443.22	2022.87
	7524.93	6021.82	7249.47	6027.06	4901.85	2777.69	1895.88	864.75		4028.17	2271.94
	7807.24	5643.63	8989.01	6982.79	5119.84	3897.04	1682.73	1167.34		4452.12	2809.41
	7657.03	7283.76	9080.75	5734.00	5164.22	4687.94	2055.92	1178.8		4150.39	3074.02
	Fig. 4g: Relative expression levels of phagocytosis genes in WT and Lyl-1LacZ/LacZ M-progenitors from E10-YS
	Axl		MertK		Trem2		P2y6r/P2ry6
	E10 Wild type	E10 Lyl-1LacZ/LacZ	E10 Wild type	E10 Lyl-1LacZ/LacZ	E10 Wild type	E10 Lyl-1LacZ/LacZ	E10 Wild type	E10 Lyl-1LacZ/LacZ
	164.29	70.28	67.7	119.99	78.53	185.12	149.85	247.69
	172.26	141.95	93.02	78.03	124.03	93.81	258.39	143.61
	275.4	144.95	529.12	107.1	1069.99	114.48	1630.71	246.51
	194.29	112.38	190.5	109.87	280.81	87.22	447.78	226.44

## Sheet: Figure 5
	Fig.5b: Quantification of cKit+CD45+CD11b+ M-progenitors in E10-FL				Fig. 5d: RT-qPCR quantification of Myb expression levels in M-progenitors sorted from WT E9-YS and from WT and Lyl-1WT/LacZ brain at E10.					Fig. 5e: RT-qPCR quantification of Lyl-1 expression levels in M subsets of WT brain at E10
	Wild type	Lyl-1WT/LacZ	Lyl-1LacZ/LacZ		E12 WT FL LSK	E9 WT YS	E10 Lyl-1WT/LacZ Brain	E10 WT Brain		A1	A2	A3
	34.5	34.7	41.1		0.1536107	-1.303395	-1.681042	-2.833357		0.8982261	0.6041963	0.1584227
	32.9	35.2	48.3		0.4412312	-1.417931	-1.610103	-1.314946		0.6698243	0.2949032	0.1976047
	31.0	52.9	47.6		0.6196789		-1.335077	-0.8058582
	23.8		32.6				-1.200022
	Fig.5f left: Distribution of the whole M population from E10 brain				Fig5f right: Distribution of A1-A2 and A3 M subsets in E10 brain from Cx3cr1WT/GFP:Lyl-1WT/WT, Cx3cr1WT/GFP:Lyl-1WT/LacZ and Cx3cr1WT/GFP: Lyl-1LacZ/LacZ embryos.
	% CD45+ CX3CR1 MF				A1			A2			A3
	E10 Cx3cr1WT/GFP: Lyl-1WT/WT	E10 Cx3cr1WT/GFP: Lyl-1WT/LacZ	E10 Cx3cr1WT/GFP: Lyl-1LacZ/LacZ		E10 Cx3cr1WT/GFP: Lyl-1WT/WT	E10 Cx3cr1WT/GFP: Lyl-1WT/LacZ	E10 Cx3cr1WT/GFP: Lyl-1LacZ/LacZ	E10 Cx3cr1WT/GFP: Lyl-1WT/WT	E10 Cx3cr1WT/GFP: Lyl-1WT/LacZ	E10 Cx3cr1WT/GFP: Lyl-1LacZ/LacZ	E10 Cx3cr1WT/GFP: Lyl-1WT/WT	E10 Cx3cr1WT/GFP: Lyl-1WT/LacZ	E10 Cx3cr1WT/GFP: Lyl-1LacZ/LacZ
	5.47	1.73	0.838		6.57	11.7	12.1	3.43	6.17	3.07	72.1	72.6	66.6
	5.08	1.79	4.95		10.3	17.1	13.5	3.43	6.57	4.81	69.0	65.7	63.5
	3.21	3.25	1.31		3.38	7.05	17.9	3.88	2.93	5.66	71.8	79.9	62.7
	3.65	4.22	1.38		10.8	11.6	20.6	1.2	3.83	6.02	69.9	74.3	58.8
	1.83	2.12	2.01		5.85	11.5	19.9	3.5	5.98	5.66	79.3	71.1	56.9
	2.32		2.1		6.68		19.8	4.05		5.53	75.0		59.4
	0.776				9.87			5.3			70.0
	0.601				7.69			4.22			76.0
	0.642				9.28			4.49			74.1
	1.58				11.0			5.0			74.1
	1.63				9.98			5.83			75.1
	1.24				7.29			3.61			79.0
	1.44				8.56			3.56			75.7
	3.02				6.24			2.42			83.4

## Sheet: Figure 6
	Fig. 6a: Quantification of the microglia population in E12 and E14 brain of wild type and Lyl-1LAcZ/LacZ embryos.					Fig. 6b: BrdU-quantification of proliferating microglia in WT and Lyl-1LacZ/LacZ brain.			Fig. 6c: Quantification of the number and extent of ramifications of microglia in the midbrain of Cx3cr1WT/GFP and Cx3cr1WT/GFP:Lyl-1LacZ/LacZ embryos at E12.
	E12 Wild type	E12 Lyl-1LacZ/LacZ	E14 Wild type	E14 Lyl-1LacZ/LacZ		E12 Wild type	E12 Lyl-1LacZ/LacZ			Cx3cr1WT/GFP: Lyl-1WT/WT				E10 Cx3cr1WT/GFP: Lyl-1LacZ/LacZ
	65.0	48.3	67.7	74.3		12.3	16.8		Morphology	A	B	C	D	A	B	C	D
	75.3	57.0	75.6	66.8		15.0	10.1			33.33	0	0	66.67	18.18	63.64	18.18	0
	68.4	45.2	76.7	75.3		13.8	8.81			0	33.33	44.44	22.22	0	100	0	0
	76.0	64.2	79.0	71.7		12.0	7.84			0	100	0	0	50	25	25	0
	73.1	64.2	72.6	71.2		19.5	9.83			0	66.67	33.33	0	0	60	40	0
		62.8	62.1	60.3		16.8	1.8			0	50	0	50	40	40	20	0
						15.0	8.87			0	18.18	27.27	54.55	50	16.67	33.33	0
						14.0				15	45	25	15	16.67	50	33.33	0
						14.6				0	66.67	33.33	0	14.29	42.86	28.57	14.29
										0	100	0	0	0	0	66.67	33.33
														20	60	10	10
														25	50	25	0
	Fig. 6d left: Cellularity of the brain of WT and Lyl-1LacZ/LacZ newborns.			Fig. 6d right: Number of microglial cells in the brain of WT and Lyl-1acZ/LacZ newborns.			Fig. 6e: Kinetic evolution of Lyl-1 expression levels in WT microglia from embryonic stages to adulthood.								Fig. 6f: Kinetic evolution of gene expression levels in WT and Lyl-1LacZ/LacZ microglia from embryonic stages to adulthood
	Wild type	Lyl-1LacZ/LacZ		Wild type	Lyl-1LacZ/LacZ		E12	E14	E16	P0	P15	P42			Csf1r
	345000	60000		1.382	0.8523		1.399939	2.15671	2.244553	3.083957	8.703968	5.051292			Wild type			Lyl-1LacZ/LacZ
	165000	147000		1.3865	0.8793		0.94029	1.685869	4.217612	3.013423	9.96362	8.226461		E12	0.9732113	0.9059504	1.120838	0.6024008	1.524518	0.4383255
	141000	45000		1.4207	0.8577		0.6597711	2.275189	5.005012	3.014582	12.49222	6.4256		E14	1.94703	1.927878	2.213043	1.675819	3.308052	1.821843
	156000	267000		1.4548	0.8793									E16	2.490326	3.906639	2.380437	2.284129	2.002567	2.564772
	183000	111000		1.385	0.8775									P0	2.965383	5.244015	3.343252	2.029347	5.133947	2.082739
	321000	66000		1.3909	0.8685									P15	4.645045	8.318992	5.359563	5.095565	7.371707	4.478955
	120000	123000		1.443	0.8676									P42	4.914288		6.479627	3.995099		6.460253
	135000	108000		1.4266	0.8784										Irf8
	111000	75000		1.3969	0.8856										Wild type			Lyl-1LacZ/LacZ
	123000	66000												E12	0.9732113	0.9059504	1.120838	0.6024008	1.524518	0.4383255
	135000	81000												E14	1.94703	1.927878	2.213043	1.675819	3.308052	1.821843
	165000	60000												E16	2.490326	3.906639	2.380437	2.284129	2.002567	2.564772
	120000	45000												P0	2.965383	5.244015	3.343252	2.029347	5.133947	2.082739
	138000	99000												P15	4.645045		5.359563	5.095565		4.478955
	132000	54000												P42	4.914288	8.318992	6.479627	3.995099	7.371707	6.460253
	105000	111000													Lmo2
	141000	162000													Wild type			Lyl-1LacZ/LacZ
	126000	171000												E12	1.09827	0.9017302	0.995443	0.5659838	0.6536445	0.389555
	192000													E14	1.815034	0.9280654	3.183441	1.16102	0.8036448	1.140841
	120000													E16	2.5871	2.582541	3.406135	2.583246	3.1645	2.459947
	285000													P0	3.403938	3.675182	4.924574	2.909469	5.48014	3.007501
	78000													P15	4.289699	4.827611	8.304941	5.012114	6.612542	4.868423
	111000													P42	7.530397	8.18926		6.049043
	204000
		Fig. 6g left: Kinetic evolution of Cx3cr1 expression levels in WTand Lyl-1LacZ/LacZ microglia from embryonic stages to adulthood.							Fig.6g right: Lyl-1 expression levels in CX3CR1GFP/GFP microglia at E12 and in newborns
		Cx3cr1							E12		P0
		Wild type			Lyl-1LacZ/LacZ				Wild type	CX3CR1GFP/GFP	Wild type	CX3CR1GFP/GFP
	E12	0.892301	1.107699		0.5273936	0.4603349	0.3362837		1.304234	0.7904533	1.015355	0.92735
	E14	1.671606	1.370877	1.391443	1.458032	1.148453			0.9151388	1.095581	0.9921319	0.9887003
	E16	2.076357	3.006606	2.017628	2.13623	3.011752	1.948068		0.7916026	0.9575133	0.9925135	0.6925373
	P0	1.790825	1.423373	2.325167	1.758316	1.848565	1.744792		0.9890246	0.9988939
	P15	4.015606	5.091716	4.867944	4.824989	4.893056	3.726233
	P42	5.213645	7.301605	6.586594	4.791799	6.617125	6.30381
		Fig. 6h: Kinetic evolution of Mafb expression levels in WT and Lyl-1LacZ/LacZ microglia from embryonic stages to adulthood.							Fig.6i: Expression of genes enriched in microglia and/or essential for microglia function in M-progenitors from WT and Lyl-1LacZ/LacZ YS at E9.
		Mafb							Cx3Cr1		P2ry12		Aif/Iba1		Lpr8		Fcrls		Mef2c		Maf
		Wild type			Lyl-1LacZ/LacZ				Wild type	Lyl-1LacZ/LacZ	Wild type	Lyl-1LacZ/LacZ	Wild type	Lyl-1LacZ/LacZ	Wild type	Lyl-1LacZ/LacZ	Wild type	Lyl-1LacZ/LacZ	Wild type	Lyl-1LacZ/LacZ	Wild type	Lyl-1LacZ/LacZ
	E12	1.083691	0.9690119	0.9472973	1.154791	0.9636853	0.513116		1746.47	1063.83	87.7	46.31	129.67	97.78	461.67	728.87	238.67	106.2	16274.46	10754.32	1669.42	1141.02
	E14	1.240217	1.19665	1.812068	1.772609	1.160846	1.550263		1681.57	1197.55	78.12	31.45	88.4	123.16	567.89	581.74	171.14	131.02	14692.17	8367.13	1556.69	1501.52
	E16	1.263016	2.184102		1.317212	2.264794	1.11897		2146.47	857.35	64.77	8.86	104.74	120.45	427.92	837.86	251.51	90.34	12867.13	9053.54	1986.61	713.87
	P0	1.951952	1.666771	1.620448	1.113443	1.190981	1.177426		1611.33	1429.33	60.39	37.8	48.83	109.88	386.77	701.48	186.32	83.51	14256.54	10385.9	2248.67	1061.88
	P15	5.790066	5.677477	5.758815	5.627051	5.063134	6.516631
	P42	7.635014	9.263927	13.88227	8.740953	7.49682	11.53849

## Sheet: Sup. fig. 1
	Sup. fig. 1c: Relative expression levels of factors thought to characterize either primitive (Lyl-1) or transient definitive progenitors (Myb, Tlr2).
	Lyl-1		Myb		Tlr2
	E9 Wild type	E10 Wild type	E9 Wild type	E10 Wild type	E9 Wild type	E10 Wild type
	5236.89	5666.15	10914.16	14253.38	610.76	772.7
	5983.15	6015.3	10654.24	12035.19	443.52	949.72
	5964.65	4398.23	9625.71	9744.55	776.59	2384.67
	6154.92	5253.5	10337.44	12934.91	537.11	912.27
	Sup. fig. 1e: Flow cytometry analysis of MHC-II expression in M-progenitors from WT E9- and E10-YS.
	E9 Wild type	E9 Lyl-1LacZ/LacZ	E10 Wild type	E10 Lyl-1LacZ/LacZ
	1.13	2.39	0.312	1.2
	1.17	5.88	0.708	0.501
	3.16	1.64	0.625	0.201
	1.16	0.699	0.661
	1.34		0.776

## Sheet: Sup. fig. 2
	Sup. fig. 2c Top: A C to A1 transition subset (CD45neg/low subset within CD11b+ CD31+ cells) is present in mutant YS at E9.				Sup. fig. 2f: Lyl-1 deficiency leads to an increased perinatal lethality: Number of E14.5 embryos per litter, of newborn and weanlings per litter in WT , Lyl-1WT/LacZ and Lyl-1LacZ/LacZ genotypes.
	E9				E14.5			Newborn			Weanlings
	Wild type	Lyl-1WT/LacZ	Lyl-1LacZ/LacZ		Wild type	Lyl-1WT/LacZ	Lyl-1LacZ/LacZ	Wild type	Lyl-1WT/LacZ	Lyl-1LacZ/LacZ	Wild type	Lyl-1WT/LacZ	Lyl-1LacZ/LacZ
	7.69	64.1	76.7		4	9	7	7	5	5	7	5	4
	1.65	58.3	77.3		7	7	8	5	7	8	4	0	8
	9.24	48.4			6	9	7	6	6	6	6	6	3
		31.5			8	7	8	9	7	7	9	7	5
		84.4			7	8	9	4	8	5	4	8	4
					6	7	6	4	2	7	0	1	6
	Sup. fig. 2c bottom: The C to A1 transition subset is no longer present in E9 YS.				8	6	8	6	6	6	6	6	6
	E9.5				10	9	9	6	8	7	6	8	4
	Wild type	Lyl-1WT/LacZ	Lyl-1LacZ/LacZ		9	9	7	4	8	6	4	8	5
	2.31	17.1	6.1		6	6	9	8	6	4	8	6	4
	5.88	6.9	2.47		7	5	8	8	5	8	6	4	5
	2.98	4.83	16.9		6	7	5	5	6	7	5	3	4
	5.78		10.0		8	7	9	6	5	4	6	4	0
			19.3		5	7	9	6	4	7	6	4	7
			7.88		6	7	8	5	6	9	5	6	9
					8	7	9	5	7	5	3	6	5
					4	8	8	8	8	8	8	8	0
					6	8	7	5	6	8	5	6	0
					7	9	9	5	7	2	5	7	0
					8	3	9	4	6	6	4	6	4
					6	9	9	9	8	4	9	8	3
					8	7	7	8	6	9	8	6	6
					8	8	7	8	4	6	8	4	6
					9	8	9	7	9	7	7	9	4
					7	5	9	5	6	8	5	6	8
					9	6	8	7	10	2	7	10	2
					3	9	8	6	6	1	6	6	1
					5	5	9	7	7	7	7	7	6
					7	8	9	6	8	4	6	8	3
					6	8	8	9	8	8	9	8	8
					6	8	8	8	7	6	4	7	5
					8	8	9	4	7	4	4	6	4
					7	6	10	8	8	5	8	7	4
					8	6		5	5	6	5	5	6
					9	9		6	7	4	6	7	4
					8	8		8	6	6	8	6	6
					14	8		6	5	4	6	5	4
					9	5		6	7	5	6	7	5
					7	8		8	5	6	8	5	5
					8			6	6	4	6	6	0
					9			6	4	4	5	0	4
								6	1	5	6	0	5
								9	2	4	9	2	4
								4	7	5	0	6	4
								7	8	4	5	3	4
								7	5	4	6	4	4
								9	6	6	9	6	6
								5	6	5	5	6	5
								6	9	6	6	7	6
								9	7	5	9	7	5
								9	7	10	9	7	8
								8	7	5	8	7	5
								6	6	2	6	6	0
								9	5	8	9	5	7
								6	9	8	6	9	7
								8	5	6	8	5	6
								8	6	6	8	6	6
								7	9	5	6	9	5
								7	8	4	7	7	3
								6	6	7	5	6	7
								6	8	3	4	7	3
								7	5	2	7	2	0
								8	5	5	8	4	5
								10	8	8	8	8	6
								7	8	5	3	8	5
								8	8	5	4	7	4
								7	6	9	4	6	7
								8	5	5	3	5	5
								7	5	7	7	5	7
								9	8	7	9	5	6
								7	4	8	7	4	3
								8	4	5	7	4	5
								6	7	3	6	7	3
								8	3	3	7	3	3
								7	8	4	6	7	4
								7	8	7	4	8	6
								7	5	6	7	5	6
								7	6	8	7	6	7
								8	7	6	8	7	6
								6	8	2	3	8	2
								2	9	5	2	7	5
								7	7	3	7	7	2
								8	9	6	8	9	6
								8	6	4	8	5	4
								5	6	6	0	6	4
								8	6	6	8	6	5
								6	7	7	6	6	4
								5	2	3	5	0	2
								5	5	6	4	5	0
								9	7	5	5	7	3
								7	5	6	7	5	5
								5	5	5	4	5	4
								6	4	8	6	3	7
								8	9	5	8	9	5
								5	9	5	4	9	5
								9		3	9		2
								9		4	9		3
								4		4	3		0
								7		3	7		3
								7		4	7		4
								7		5	7		5
								8		6	7		6
								7		7	7		7
								7		6	7		5
								8		7	8		7
								10		3	9		3
								6		8	3		8
								6		5	4		2
								7		5	7		5
								6		3	5		1
								7		5	7		5
								2		6	2		3
								5		4	5		3
								3		4	3		4
								9		7	9		7
								6		4	6		4
								7		4	7		4
								8		6	8		6
								8		5	8		3
								4		4	4		2
								6		1	5		0
								6		5	2		5
								8		4	6		3
								7		8	6		8
								7		5	7		5
								4		6	4		6
								5		8	5		0
								7		7	3		7
								3		2	3		2
								7		6	6		6
								6		3	6		2
								5		5	4		5
								5		6	4		6
								7		8	5		8
								7		4	6		3
								9		6	9		3
								8		5	8		3
								5		3	0		3
								7		3	7		3
								6		3	0		3
								8		2	6		2
								8		6	8		3
								5		6	3		6
								3		7	0		7
								7		5	6		2
								6		4	6		2
								4		8	4		5
								8		6	8		6
								8		6	5		5
								9		3	5		3
								5		3	4		0
								8		7	8		7
								7		7	6		7
								6		6	6		6
								6		8	6		0
								8		3	7		3
								6		4	6		4
								5		5	5		5
								5		7	5		7
								7		1	7		1
								8		7	8		6
								7		7	5		7
								3		7	3		3
								8		6	8		4
								7		4	7		3
								7		5	6		5
								8		6	8		6
								8		4	8		0
								7		6	7		5
								9		4	8		0
								6		7	5		6
								7		4	6		4
								7		4	6		4
								8		4	7		4
								6		5	6		2
								8		6	8		5
								6		6	6		6
								9		6	9		4
								9		5	9		3
								5		6	5		5
								6		4	6		4
								8		6	8		6
								7		6	7		6
								5		5	5		0
								5		4	5		3
								9		6	9		4
								6		7	6		6
								8		1	8		0
								8		5	8		4
								8		6	8		2
								7		5	0		4
								3		5	3		2
								6		6	6		5
								8		4	8		4
								9		7	7		2
								7		6	7		4
								5		9	5		8
								7		1	7		1
								7		10	5		9
								7		3	7		3
								7		6	5		4
								7		5	7		4
								9		7	8		5
								8		7	8		7
								6		7	2		5
								7		3	0		0
								7		5	4		5
								7		5	7		5
								5		7	5		6
								6		6	6		6
								7		8	6		6
								5		7	4		2
								10		5	10		2
								8		8	8		3
								7		6	7		5
								8		6	7		6
								7		3	7		2
								5		2	5		0
								8		6	6		6
								6		5	6		5
								5		8	5		7
								10		10	9		9
								6		7	5		7
								6		5	6		4
								6		9	6		3
								7		7	7		7
								5		6	5		6
								8		7	7		7
								4		6	4		5
								6		5	5		5
										6			5
										7			0
										4			4
										5			2
										7			4
										6			6
										6			4
										9			9
										5			3
										7			7
										7			7
										8			6
										5			5
										8			7
										3			0
										5			3
										5			4
										8			7
										6			3
										5			4
										5			4
										6			4
										9			7
										6			6
										6			5
										6			6
										5			4
										6			6
										6			4
										8			8
										5			2
										3			3
										10			9
										3			3
										7			6
										4			4
										2			0
										6			4
										6			6
										3			0
										4			4
										4			4
										6			0
										4			4
										5			4
										4			4
										2			2
										6			5
										5			3
										6			5
										7			5
										6			5
										3			3
										7			6
										5			4
										8			7
										6			0
										6			0
										3			2
										6			5
										4			2
										7			6
										6			6
										4			4
										7			6
										7			6
										7			6
										8			6
										5			0
										6			0
										5			4
										5			0
										6			0
										7			4
										6			6
										6			3
										6			0
										6			0
										7			0
										6			0
										4			2
										3			3
										7			6
										9			7
										4			0
										6			5
										7			6
										4			4
										7			5
										9			6
										5			4
										5			0
										3			3
										3			2
										4			4
										7			3
										7			7
										8			7
										10			10
										4			4
										8			8
										7			7
										5			5
										4			4
										3			1
										6			3
										4			3
										6			0
										4			2
										7			7
										8			8
										8			8
										4			2
										5			0
										7			5
										7			6
										6			3
										7			1
										6			5
										9			9
										2			0
										5			4
										7			7
										2			2
										5			2
										6			5
										9			9
										7			6
										6			4
										3			3
										7			6
										4			3
										6			0
										6			6
										5			3
										5			4
										7			7
										2			1
										5			5
										8			8
										5			5
										6			2
										5			1
										6			6
										8			7
										9			7
										4			4
										7			0
										8			4
										4			0
										5			3
										9			9
										1			0
										6			6
										6			5
										4			4
										4			0
										3			3
										6			6
										6			5
										5			5
										6			4
										5			3
										6			3
										6			6
										5			0
										4			3
										5			5
										3			0
										5			2
										6			0
										4			4
										6			5
										4			4
										8			5
										9			0
										5			3
										6			3
										7			6
										6			5
										6			5
										7			6
										6			5
										7			7
										7			6
										4			4
										4			4
										7			5
										6			6
										7			5
										2			0
										6			6
										3			3
										8			7
										7			7
										7			7
										4			3
										9			9
										5			5
										4			2
										6			4
										5			0

## Sheet: Sup. fig. 3
	Sup. fig. 3a: RT-qPCR quantification of Lyl-1 expression levels in M subsets of E10-YS
	A1	A2	A3
	1.026546	0.4594579	0.2151345
	1.007025	0.6436584	0.2745186
	0.9664284	0.3775308	0.1922623

## Sheet: Sup. fig. 4
	Sup. fig. 4b: Annexin V-7AAD quantification of apoptosis levels in CD11b+F4/80+CD45low microglia at E12 and E14 in WT, Lyl-1WT/LacZ and Lyl-1LacZ/LacZ embryos.							Sup. fig. 4f: Cytometry analyses of microglia pool size in the brain from adult (P42) WT, Lyl-1WT/LacZ and Lyl-1LacZ/LacZ mice.					Sup. fig. 4g: Kinetic evolution of gene expression levels in WT and Lyl-1LacZ/LacZ microglia from embryonic stages to adulthood.
	E12			E14									Wild type			Lyl-1LacZ/LacZ
	Wild type	Lyl-1WT/LacZ	Lyl-1LacZ/LacZ	Wild type	Lyl-1WT/LacZ	Lyl-1LacZ/LacZ		Wild type	Lyl-1WT/LacZ	Lyl-1LacZ/LacZ			Spi1/PU.1
	24.3	29.7	21.5	28.6	35.5	15.8		75.9	62.8	68.9		E12	0.9574764	0.9082739	1.13425	0.8532382	1.013377	0.7008626
	18.6	38.4	27.3	9.75	29.1	18.0		67.5	69.5	74.3		E14	1.322021	0.9251685	0.9582189	1.079219	0.8406665	1.03895
	23.3	19.8	37.7	26.0	24.6	14.3		65.3	71.9	70.2		E16	1.153601	1.71124	2.171908	1.052154	1.956038	1.930602
	23.1	29.3	30.3	25.6	22.9	15.3		59.7	70.4	41.9		P0	1.200931	1.26466	1.274403	1.036646	1.184844	1.19539
	34.3			35.2	20.8	12.5		83.6	68.3	75.6		P15	1.885977	2.028054	2.001554	2.131078	1.956855	2.020411
	26.6			24.4	21.0	13.5				76.8		P42	2.830027	3.618333	2.361944	1.870613	3.687266	2.415952
													Tcf3/E2A
												E12	1.007471	1.028704	0.9638252	1.111059	0.9090532	1.583563
	Sup. fig. 4e: Evolution of brain cellularity from E9 to E14.5 in WT and Lyl-1LacZ/LacZ embryos:											E14	0.8460228	0.7344715	0.9311094	0.8618869	0.8077179	0.8996587
	E9-9.5		E10-10.5		E11.5		E12.5		E14.5			E16	2.301229	2.793696	3.595109	2.621932	3.588532	2.483815
	Wild type	Lyl-1LacZ/LacZ	Wild type	Lyl-1LacZ/LacZ	Wild type	Lyl-1LacZ/LacZ	Wild type	Lyl-1LacZ/LacZ	Wild type	Lyl-1LacZ/LacZ		P0	2.313819	2.426655	2.006769	1.98115	2.656482	2.727725
	1.56	0.093	9.96	5.82	9.54	28.08	9.57	16.95	61.29	59.67		P15	4.165257	3.914499	4.717452	4.784158	4.872885	4.324587
	1.56	0.138	5.55	5.55	9.72	17.55	12.66	22.86	100.44	61.83		P42	4.996159	5.523615	5.259169	4.778124	5.081842
	1.77	0.108	9.405	5.295	16.29	22.41	17.55	20.88	62.1	43.74			Runx1
	2.805	0.126	9.9	5.97	10.08	24.03	43.47	21.87	50.76	62.64		E12	1.181688	0.8149964	1.003315	0.8031813	1.072959	0.5441275
	2.49	1.8	23.31	25.245	17.55	35.1	42.39	10.71	76.68	66.15		E14	0.7919894			0.8056193	0.6745802
	1.605	3.06	27.99	27.675	13.05	27.27	35.37	22.41	56.43	64.8		E16	0.7296053	1.062165		0.6694604	0.6222154	0.8311302
	1.695	2.955	12.69	25.785	14.85	21.6	27.81	20.43	68.85	76.95		P0	0.8099411	0.6261646	0.5614432	0.8014216	0.7401706	0.4533719
	1.935	2.685	16.29	20.52	16.89	36.72	46.98	24.48	78.03	64.8		P15	2.173452	1.935336	2.179175	1.414304	1.545367	1.826735
	2.085	1.17	13.08	20.115	27.0	16.2	32.4	47.25	46.44	53.1		P42	1.771084	1.988209	0.6410845	1.561005	1.325909	0.6933791
	1.47	2.79	24.24	28.35	38.04	23.49	42.66	34.02	99.63	58.8			Tal1
	2.13	6.3	11.28	29.97	60.48	20.25	51.57	38.61	41.85	57.0		E12	1.225834	1.030118		0.9682923	0.6994725
	1.77	3.27	28.14	19.44	18.84	60.21	72.63	49.68	87.75	71.7		E14	3.232188	2.523881		1.727013	1.621469	1.57023
	1.65	4.8	27.24	13.23	36.99	12.15	45.63	49.41	73.44	57.9		E16	3.002894	2.96841	2.192127	3.597193	2.702672	2.77743
	1.935	1.29	17.145	15.66	55.89	15.12	42.93	35.91	63.18	48.6		P0	2.557909	2.368737	2.496321	1.976025	3.353691	2.395924
	2.04	2.67	20.52	17.28	41.04	13.5	28.08	47.25	102.06	59.7		P15	4.847328	4.258988	5.518378	5.606295	6.434485	6.325916
	1.485	1.815	11.61	10.26	27.27	21.6	39.69	55.35	55.89	61.8		P42	2.927172	3.217798		4.119781	5.727887
	1.815	1.455	16.2	21.33	24.84	23.22	49.41	51.03	54.0	53.4			Tcf4/E2.2
	1.605	1.395	18.9	12.96	27.54	21.33	21.6	54.81	35.64	51.0		E12	0.9246518	1.009457	1.065891	1.046867	0.9337991	0.5273445
	2.34	0.36	8.91	16.74	19.98	27.0	32.4	42.66	62.64	57.3		E14	1.057397	0.4232421	0.6109275	0.7697111	0.5624006
	1.98	2.565	8.505	14.58	41.58	22.14	53.46	42.66	48.6	58.5		E16	1.22635	1.403237	1.959145	1.952616	2.253574	1.211675
	1.44	0.6	49.275	15.66	12.96	29.16	23.76	49.95	38.34	45.3		P0	0.8200221	1.044763	1.179473	1.270215	1.29789	0.9709135
	1.56	2.34	25.65	16.74	24.3	28.08	23.22	59.04	33.48	60.9		P15	1.367351	1.59975	2.115117	2.384705	2.136458	1.396384
	1.77	0.795	27.405	12.15	37.53	23.76	42.93	29.16	45.63	78.9		P42	1.82707	2.361431	2.919932	2.665359	2.502702
	2.28	1.29	24.03	10.8	27.27	18.09	62.91	39.69	45.63	59.4
	1.92	2.07	22.005	14.85	20.79	23.22	48.06	36.99	87.48	65.7
	1.935	1.425	18.495	19.71	29.97	15.93	44.28	61.56	59.7	83.4
	1.59	1.095	13.635	16.74	30.78	30.78	52.38	50.22	39.3	53.1
	1.695	1.365	10.26	11.34	25.65	22.95	64.53	36.18	48.0	52.5
	1.89	1.92	6.75	14.58	35.75	37.26	61.56	53.46	47.1	58.8
	1.605		6.48	12.42	31.86	36.18	58.32	60.21	42.0	54.9
			12.825	14.04	25.38	25.38	32.94	50.49	55.8	46.8
			9.18	15.66	34.83	38.34	39.15	48.33	51.6	65.4
			7.56	13.23	30.51	34.56	39.42	56.16		55.8
			4.32		13.77	34.83				54.3
			7.695		24.57
					19.71
					29.7
